# Supplementary material for: Impact of SARS-CoV-2 P.1 Variant Infection on the Nasopharyngeal Commensal Bacterial Microbiome of Individuals from the Brazilian Amazon
Source: Microorganisms. 2025 May 8;13(5):1088. doi: 10.3390/microorganisms13051088 (PMC12113811; doi:10.3390/microorganisms13051088)
Supplement: Supplementary file 1 [file microorganisms-13-01088-s001.zip]

Archive with 3 entries (2 files):
- microorganisms-3370063-supplementary/
- microorganisms-3370063-supplementary/Supplementary Material Table S1.pdf
- microorganisms-3370063-supplementary/Supplementary Material Table S2.pdf
